# Supplementary material for: Irbesartan May Ameliorate Ventricular Remodeling by Inhibiting CREB-Mediated Cardiac Aldosterone Synthesis in Rats with Myocardial Infarction
Source: Int J Mol Sci. 2024 Dec 29;26(1):198. doi: 10.3390/ijms26010198 (PMC11719508; doi:10.3390/ijms26010198)
Supplement: Supplementary file 1 [file ijms-26-00198-s001.zip]

Archive with 1 entries (1 files):
- ijms-3324892-supplementary.pdf
